# Supplementary material for: Non-Cardiac Comorbidities in Acute Heart Failure: Phenotype-Specific Insights from Sub-Saharan Africa
Source: J Clin Med. 2026 Mar 13;15(6):2202. doi: 10.3390/jcm15062202 (PMC13027385; doi:10.3390/jcm15062202)
Supplement: Supplementary file 1 [file jcm-15-02202-s001.zip]

Archive with 1 entries (1 files):
- jcm-3986096-supplementary.pdf
